# Supplementary material for: Biocompatibility of ZrO2 vs. Y-TZP Alloys: Influence of Their Composition and Surface Topography
Source: Materials (Basel). 2022 Jul 1;15(13):4655. doi: 10.3390/ma15134655 (PMC9267226; doi:10.3390/ma15134655)
Supplement: Supplementary file 1 [file materials-15-04655-s001.zip]

Archive with 1 entries (1 files):
- materials-1777923-supplementary.xlsx
