# Supplementary material for: Biocompatibility of ZrO2 vs. Y-TZP Alloys: Influence of Their Composition and Surface Topography
Source: Materials (Basel). 2022 Jul 1;15(13):4655. doi: 10.3390/ma15134655 (PMC9267226; doi:10.3390/ma15134655)
Supplement: Supplementary file 1 [file materials-15-04655-s001.zip › materials-1777923-supplementary.xlsx]

## Sheet: Supplem Table S1. All data
	Supplementary Table S1. List of all 110 differentially expressed transcripts in Saos-2 cells exposed onto rough surface of Y-TZP discs during 96h.
	Unknown and uncharacterized probes are highlighted in blue (25).
						96h
	ProbeName	GeneName	SystematicName	Description	Sequence	FC2	f-value
	A_33_P3231156	A_33_P3231156	A_33_P3231156	Unknown	TCCTGCACTTATGCCAGCTTCTGCAAATGCAAAGAGTACAAATGCACCTCTTGCAAGAAG	1.94816	0.997334
	A_33_P3266614	A_33_P3266614	A_33_P3266614	Unknown	CCGGCGTGGCCGGAACGGCAGCACAGGCTCCCAGCCCCGCGCTGCTCTCGGACTACCGAG	0.665116	0.00819765
	A_33_P3223056	ADAMTS10	NM_030957	ref|Homo sapiens ADAM metallopeptidase with thrombospondin type 1 motif, 10 (ADAMTS10), transcript variant 1, mRNA [NM_030957]	CACACACTCCTGCCAGGAAGCCCTACATCAATAAAGTTCTGTCTTGTGTAGATTTCTACG	0.604814	0.00347042
	A_33_P3245489	ADAMTSL5	NM_213604	ref|Homo sapiens ADAMTS-like 5 (ADAMTSL5), mRNA [NM_213604]	GAGCCTCAGCCCCCCGCAGCCCCTGCTGTCACCCCTGCACAGACCCCAACGCTGGCCCCA	0.668917	0.00637134
	A_23_P205959	ALDH1A3	NM_000693	ref|Homo sapiens aldehyde dehydrogenase 1 family, member A3 (ALDH1A3), mRNA [NM_000693]	ATATAGACACTAACCTTGATAGTGATACGTTAGAGGGTTCCTATTCTTCCATTGTACGAT	0.602769	0.00382779
	A_24_P237586	ANKRD37	NM_181726	ref|Homo sapiens ankyrin repeat domain 37 (ANKRD37), mRNA [NM_181726]	CTTCCAAGTGAAGATCCATTTAAGAACACATGTATTTACATGCCTATAATATGCTGGTTG	1.55082	0.995479
	A_23_P58328	ANXA10	NM_007193	ref|Homo sapiens annexin A10 (ANXA10), mRNA [NM_007193]	TGGTGATGCTGAGGACTACTAAAATGAAGAGGACTTGGAGTACTGTGCACTCCTCTTTCT	1.57058	0.995893
	A_23_P110445	APBB3	NM_006051	ref|Homo sapiens amyloid beta (A4) precursor protein-binding, family B, member 3 (APBB3), transcript variant 4, mRNA [NM_006051]	AGTAGGCTCTGGGTCCATGCCTAACTCTGTACCGTTTTATTCCTCAAGGCCTATAGCCTG	0.667297	0.00500698
	A_23_P204751	ASIC1	NM_020039	ref|Homo sapiens acid-sensing (proton-gated) ion channel 1 (ASIC1), transcript variant 1, mRNA [NM_020039]	TCATACCTCCCCAGAGGGAAGCAGGAATGAGGCCAAAAAGTGTGCATTGGATAGGGGAAC	0.641223	0.00481157
	A_32_P159612	ASIC2	NM_183377	ref|Homo sapiens acid-sensing (proton-gated) ion channel 2 (ASIC2), transcript variant MDEG2, mRNA [NM_183377]	ATGGTGCCCATGTCGTTCTTCTCTCCCTGTGACACAGCTTGTACAGTCTGATTCTTTTTA	0.664727	0.00353084
	A_23_P36305	ATG16L2	NM_033388	ref|Homo sapiens autophagy related 16-like 2 (S. cerevisiae) (ATG16L2), mRNA [NM_033388]	TGGCAGGACCTGGCCTGTTTGTTTAAAAATGAAGTATGGGTTGGGGGATTACGCTAGTTT	0.635998	0.0046994
	A_23_P98686	ATHL1	NM_025092	ref|Homo sapiens ATH1, acid trehalase-like 1 (yeast) (ATHL1), mRNA [NM_025092]	GTCATGCAGTTGAGGGGACTTAGTCTCAATCCCAGGCTCCTCTTGACTCTGGGCAGCTTT	0.5723	0.00327344
	A_23_P315836	BAIAP2	NM_017451	ref|Homo sapiens BAI1-associated protein 2 (BAIAP2), transcript variant 2, mRNA [NM_017451]	GGACTTTATCATCGGCAGACCTCAGAAGACAACACACAAAGGTTTCTTTTTTCTTAGCTT	0.665615	0.00507668
	A_23_P39465	BST2	NM_004335	ref|Homo sapiens bone marrow stromal cell antigen 2 (BST2), mRNA [NM_004335]	TGCTCGGCTTTTCGCTTGAACATTCCCTTGATCTCATCAGTTCTGAGCGGGTCATGGGGC	1.79676	0.996821
	A_33_P3342822	BX646214	BX646214	gb|DKFZp781P0460_r1 781 (synonym: hlcc4) Homo sapiens cDNA clone DKFZp781P0460 5', mRNA sequence [BX646214]	GCAACCAGCATTTAGAGCTGTTTTTGAAGCACTCAGAAATTGTTCTTTTAAGATGACAAT	1.67046	0.995595
	A_19_P00809119	CASC15	NR_015410	ref|Homo sapiens cancer susceptibility candidate 15 (non-protein coding) (CASC15), long non-coding RNA [NR_015410]	CAGATAGCTGAAGAGAGAGAGAGAGAAGAGAGAACGGCTTACAGCTCAGGTCCTCTCTCC	1.54314	0.995785
	A_24_P51588	CCNL2	NM_030937	ref|Homo sapiens cyclin L2 (CCNL2), transcript variant 1, mRNA [NM_030937]	GAAGAAAAGTCATTACTACAGAGATCAGCGACGAGAGCGCTCGAGGTCGTATGAACGCAC	0.636857	0.0052957
	A_24_P131589	CD86	NM_006889	ref|Homo sapiens CD86 molecule (CD86), transcript variant 2, mRNA [NM_006889]	GAGAGAGAGAGAAAAAAGAGAGATCTTGATCCACAGAAATACATGAAATGTCTGGTCTGT	1.70987	0.996424
	A_23_P215720	CFTR	NM_000492	ref|Homo sapiens cystic fibrosis transmembrane conductance regulator (ATP-binding cassette sub-family C, member 7) (CFTR), mRNA [NM_000492]	ACAGCCTCTTAGATGCAGTTCTGAAGAAGATGGTACCACCAGTCTGACTGTTTCCATCAA	0.643328	0.00304829
	A_33_P3401826	CMPK2	NM_207315	ref|Homo sapiens cytidine monophosphate (UMP-CMP) kinase 2, mitochondrial (CMPK2), transcript variant 1, mRNA [NM_207315]	GGCAGCCTAGAAAAACAAACAATTAATGTATCTTTATGTCCCTGGCACATGAATAAACTT	1.54771	0.996535
	A_23_P158096	COL27A1	ENST00000468565	ens|collagen, type XXVII, alpha 1 [Source:HGNC Symbol;Acc:22986] [ENST00000468565]	GACAAAGTTTGGGGAATTTTTGAATTTTCCTAGCATCGCCCTTGTGCTCATCAGGTAATC	0.648801	0.00554148
	A_23_P144071	COL7A1	NM_000094	ref|Homo sapiens collagen, type VII, alpha 1 (COL7A1), mRNA [NM_000094]	TTCTGTGGAGGAGTACCAGGACCCTGAAGCTCCTTGGGATAGTGATGACCCCTGTTCCCT	0.626073	0.00473432
	A_23_P107322	CORO6	NM_032854	ref|Homo sapiens coronin 6 (CORO6), mRNA [NM_032854]	ACTGGCATGAGGAGTTAGGTTCATCACAAATACACACACACTGCCCCCAACCCTCTGCCG	0.641097	0.00488416
	A_33_P3252286	CRLF1	NM_004750	ref|Homo sapiens cytokine receptor-like factor 1 (CRLF1), mRNA [NM_004750]	TCCCCATTACCTAGGGCCCCTCCAAAAGAGTCCTTTTAAATAAATGAGCTATTTAGGTGC	0.664813	0.00499758
	A_24_P76666	CSNK2A1	NM_177559	ref|Homo sapiens casein kinase 2, alpha 1 polypeptide (CSNK2A1), transcript variant 1, mRNA [NM_177559]	GGTTCTGGGGACAGAAGATTTATATGGCTATATTGACAAATACAACATTGAATTAGATCC	1.58291	0.996545
	A_33_P3418025	CTSO	NM_001334	ref|Homo sapiens cathepsin O (CTSO), mRNA [NM_001334]	CTGCTTGTCTAGTTTGTATTCGCTGACTTTCTATGTGATATAGATGCATTTGTAATACTC	1.57512	0.993996
	ERCC-00148_99	DQ883642	DQ883642	Unknown	CAAATGGAAGTAGCTTCCACAGTTTGTAACAAGCCGTGCCTGCGCATGTTATTTACCAAT	1.86862	0.993467
	ERCC-00040_174	DQ883661	DQ883661	Unknown	TTAGACAGTATTGTGCTTGACGTCGTGGTATCGGGTGGTTGTGAAGGATACAGATATTCT	0.665895	0.00511814
	A_21_P0010797	ENST00000428687	ENST00000428687	gb|AGENCOURT_7760850 NIH_MGC_72 Homo sapiens cDNA clone IMAGE:6061752 5', mRNA sequence [BQ436313]	ATAATAAGCACACATTAACTTGCTGGGGAACGAGATACCACACGGAGAAGAACGAAGGTG	0.667365	0.00618394
	A_21_P0009833	ENST00000431034	ENST00000431034	gb|ig47b04.x5 HR85 islet Homo sapiens cDNA clone IMAGE:5594430 3', mRNA sequence [CK825208]	GGAAAACTTACCAATGGTTTTTGAATATGATAGGAAAGACCACCTGCAGGGAGAGAGTGG	0.638103	0.00414145
	A_21_P0013123	ENST00000439891	ENST00000439891	gb|zn81a04.x5 Stratagene lung carcinoma 937218 Homo sapiens cDNA clone IMAGE:564558 3', mRNA sequence [AI732419]	GAGAGAGAGGAGGAGATTTACATCACACAGCAAACAACCTAATAAATCTGTTAAACGCCA	1.8294	0.996696
	A_21_P0010383	ENST00000442579	ENST00000442579	Unknown	AAAGAAATCTACCTATGCCACGATGCGGAGCATACTAATAAGCCCAGGGAAGAAGAGTCA	0.623677	0.00379626
	A_21_P0001923	ENST00000450667	ENST00000450667	Unknown	TGCCGGATATGAGAGAGAGAGAGAGATTTGACTGGGCTAAGAAAGAAATGAACACGATTT	2.04066	0.997386
	A_33_P3403270	ENST00000559243	ENST00000559243	ref|PREDICTED: Homo sapiens coiled-coil domain-containing protein 33-like (LOC101929303), mRNA [XM_005254827]	TTTCTGCAAGAATGACGGGCAGCATGATGCTCAGCTGCATGTGGAGGCACTGAGGCTGGA	0.659436	0.00487401
	A_33_P3410019	ENST00000581666	ENST00000581666	Unknown	TTGACTGAGGGTGAGCCACTCCATCCTCGTCTGATTGTGGGGTCTTGACCTCAAGGGGTT	0.653641	0.00490809
	A_33_P3390027	EXOC7	ENST00000405068	ens|exocyst complex component 7 [Source:HGNC Symbol;Acc:23214] [ENST00000405068]	TTCACTCATTAGTAAGCCGCACTCGCTGAAGGGGAGAGCATGAGCAAGGGAGACGTGAGC	0.589854	0.00378045
	A_24_P160491	FAM159A	ENST00000440303	ens|family with sequence similarity 159, member A [Source:HGNC Symbol;Acc:28757] [ENST00000440303]	GAGGCCTCAGCAAGTGTCAGCCACACGAATGAGTGTATGGAGCAAAGGAGGAGTGAACGT	0.621564	0.00913574
	A_23_P16523	GDF15	NM_004864	ref|Homo sapiens growth differentiation factor 15 (GDF15), mRNA [NM_004864]	TATTGGGGTGACCTTCTTGGGGACTCGGGGGCTGGTCTGATGGAACTGTGTATTTATTTA	1.54263	0.994858
	A_23_P117602	GZMB	NM_004131	ref|Homo sapiens granzyme B (granzyme 2, cytotoxic T-lymphocyte-associated serine esterase 1) (GZMB), mRNA [NM_004131]	AACCATGAAACGCTACTAACTACAGGAAGCAAACTAAGCCCCCGCTGTAATGAAACACCT	0.512627	0.00300674
	A_19_P00323082	H19	NR_002196	ref|Homo sapiens H19, imprinted maternally expressed transcript (non-protein coding) (H19), long non-coding RNA [NR_002196]	AGCTAGAGGAACCAGACCTCATCAGCCCAACATCAAAGACACCATCGGAACAGCAGCGCC	0.511625	0.00274638
	A_23_P20022	HILPDA	NM_013332	ref|Homo sapiens hypoxia inducible lipid droplet-associated (HILPDA), transcript variant 1, mRNA [NM_013332]	GGATGCCAAAGCCTGCTCAAGTTATGGACATTGTGGCCACCATGTGGCTTAAATGATTTT	1.50225	0.994774
	A_24_P932736	HMBOX1	ENST00000397358	ens|homeobox containing 1 [Source:HGNC Symbol;Acc:26137] [ENST00000397358]	CTCCACCAAATGTATTCAACTTAAAACTGTGAGAGAGAGAGACTGAATGACCTTCCTCAG	1.73273	0.996512
	A_24_P270460	IFI27	NM_005532	ref|Homo sapiens interferon, alpha-inducible protein 27 (IFI27), transcript variant 2, mRNA [NM_005532]	TGAAATATACCAAATTCTGCATCTCCAGAGGAAAATAAGAAATAAAGATGAATTGTTGCA	2.47083	0.9975
	A_23_P45871	IFI44L	NM_006820	ref|Homo sapiens interferon-induced protein 44-like (IFI44L), mRNA [NM_006820]	TTGTTCGTTTTGCCTTCTGTCCTTGGAACAGTCATATCTCAAGTTCAAAGGCCAAAACCT	2.36232	0.997422
	A_23_P201459	IFI6	NM_022873	ref|Homo sapiens interferon, alpha-inducible protein 6 (IFI6), transcript variant 3, mRNA [NM_022873]	AGTAGCCAGCAGCTCCCAGAACCTCTTCTTCCTTCTTGGCCTAACTCTTCCAGTTAGGAT	1.5555	0.993865
	A_23_P52266	IFIT1	NM_001548	ref|Homo sapiens interferon-induced protein with tetratricopeptide repeats 1 (IFIT1), transcript variant 1, mRNA [NM_001548]	ACTTTGAGAACTCTGTGAGACAAGGTCCTTAGGCACCCAGATATCAGCCACTTTCACATT	1.59149	0.995591
	A_33_P3382100	IGFN1	NM_001164586	ref|Homo sapiens immunoglobulin-like and fibronectin type III domain containing 1 (IGFN1), mRNA [NM_001164586]	ATGGAGGCTGTGCCCAGAGCCCCAGGAAAATGGGAGTGAGAAGATGCCTGGCGAGGTTTT	0.592171	0.00333393
	A_32_P87013	IL8	NM_000584	ref|Homo sapiens interleukin 8 (IL8), mRNA [NM_000584]	TAGATTCTTATAATATTATTTAAATGACTGCATTTTTAAATACAAGGCTTTATATTTTTA	1.80381	0.996771
	A_23_P329573	ITGB2	NM_000211	ref|Homo sapiens integrin, beta 2 (complement component 3 receptor 3 and 4 subunit) (ITGB2), transcript variant 1, mRNA [NM_000211]	GCCAATTTATTTACATTTAAACTTGTCAGGGTATAAAATGACATCCCATTAATTATATTG	1.6166	0.995388
	A_23_P403424	JMJD7-PLA2G4B	NM_005090	ref|Homo sapiens JMJD7-PLA2G4B readthrough (JMJD7-PLA2G4B), transcript variant 1, mRNA [NM_005090]	CTGTTTTCCCTTCTGCGCTACCTTGAGTAGTTGGAGCACTTGATACATCACAGACTCATA	0.641956	0.0041015
	A_23_P99253	LIN7A	NM_004664	ref|Homo sapiens lin-7 homolog A (C. elegans) (LIN7A), mRNA [NM_004664]	TTGAGGGAAAGCTACTTGATCAAACATCCGATAGTCACAAATTTGAAACCGTGCTTCAGA	1.5453	0.9946
	A_24_P198629	LINS	NM_001040616	ref|Homo sapiens lines homolog (Drosophila) (LINS), mRNA [NM_001040616]	TAGATTACGACAGCTCTGACGATTCTGACGTGGAATCCACAGAGCAGTGTTTAGCTAACA	1.65219	0.995754
	A_23_P116743	LOC338799	NR_002809	ref|Homo sapiens uncharacterized LOC338799 (LOC338799), long non-coding RNA [NR_002809]	TTCCAACCTCCATTGCACTGCTTCCCCTAAGACTGTGACCTCCTGGAAGGCTGGAGCACA	0.615143	0.00484062
	A_19_P00800206	LOC400958	NR_036586	ref|Homo sapiens uncharacterized LOC400958 (LOC400958), long non-coding RNA [NR_036586]	ATTACTTCAGAGAGAGAGAGAGAGAGTATTGAAAGGGTTTCTGTGAATACCTCCACAACT	1.95438	0.997019
	A_33_P3383326	LPAR1	NM_057159	ref|Homo sapiens lysophosphatidic acid receptor 1 (LPAR1), transcript variant 2, mRNA [NM_057159]	CCACACCTGCAATGTAAAATGGAAGAAAATGCAAAGAAACCAAATGTGCCGAGTGAATAA	1.55659	0.992
	A_23_P13382	LSP1	NM_001013254	ref|Homo sapiens lymphocyte-specific protein 1 (LSP1), transcript variant 3, mRNA [NM_001013254]	CCCAGATCCAAGGGGAAACTGCAGGTCAAGGGCTGATAACGGCCATGCAGGATGCTTGAT	0.568938	0.00292716
	A_33_P3220837	MAFB	NM_005461	ref|Homo sapiens v-maf avian musculoaponeurotic fibrosarcoma oncogene homolog B (MAFB), mRNA [NM_005461]	TGGCAGCAAGCTGAGGGTCTTTGTTTGGGTTTATTATTACGGTATTTTTGTTTGTAAGTT	0.656771	0.00460158
	A_33_P3285987	METTL15	NM_152636	ref|Homo sapiens methyltransferase like 15 (METTL15), transcript variant 2, mRNA [NM_152636]	ACCCAGTTCATGGTAATTTGTTACAGCAATCCTAGGAAGCTAATACTCTGACAGAAAAAA	1.53987	0.993158
	A_19_P00324470	MIR143HG	NR_027180	ref|Homo sapiens MIR143 host gene (non-protein coding) (MIR143HG), long non-coding RNA [NR_027180]	CTGGAGAAGAGGAAAAGCAAACCTTCATTGAGACCCAAGCGGTCTCTCCTGTGCTCTGTG	0.594659	0.00338089
	A_33_P3221203	MMP13	NM_002427	ref|Homo sapiens matrix metallopeptidase 13 (collagenase 3) (MMP13), mRNA [NM_002427]	CTCAGAGACACTGTTGATAAAAACTCAGGCAAAGAAAATGAAATGCATATTTGCAAAGTG	0.667774	0.00523401
	A_23_P54840	MT1A	NM_005946	ref|Homo sapiens metallothionein 1A (MT1A), mRNA [NM_005946]	AAATGCAACTCCTGCAAGAAGAGCTGCTGCTCCTGCTGCCCCATGAGCTGTGCCAAGTGT	1.83202	0.99719
	A_23_P37983	MT1B	NM_005947	ref|Homo sapiens metallothionein 1B (MT1B), mRNA [NM_005947]	TCATCAGAGAAGTGCCGCTGCTGTGCCTGATGTTGGGAGAGCCCTGCTCCCAGACATAAA	1.70112	0.996887
	A_23_P206724	MT1E	NM_175617	ref|Homo sapiens metallothionein 1E (MT1E), mRNA [NM_175617]	GGCATCGGAGAAGTGCAGCTGCTGTGCCTGATGTGGGAACAGCTCTTCTCCCAGATGTAA	2.05931	0.997368
	A_33_P3315314	MT1HL1	NM_001276687	ref|Homo sapiens metallothionein 1H-like 1 (MT1HL1), mRNA [NM_001276687]	AGTGCAAAAAGTGCAAATGCACCTCCTGCAAGAAGAGCTGCTGCTCCTGTTGCCCCCTGG	1.90175	0.997255
	A_23_P427703	MT1L	NR_001447	ref|Homo sapiens metallothionein 1L (gene/pseudogene) (MT1L), non-coding RNA [NR_001447]	CTGCTGTGCCTGATGTGGGGACAGACCTGCTCCCAGATGTAAACAGAGCAACCTGCACAA	1.91412	0.997293
	A_23_P66241	MT1M	NM_176870	ref|Homo sapiens metallothionein 1M (MT1M), mRNA [NM_176870]	TTTTTTCAATACGATACTGAGCCATTTGCTGCATTTCTTTTTATGTTAAATATGTGAGTG	1.89529	0.997206
	A_33_P3350056	MT1X	NM_005952	ref|Homo sapiens metallothionein 1X (MT1X), mRNA [NM_005952]	TCCTGTGCCTGTGCCGGCTCCTGCAAATGCAAAGAGTGCAAATGCACCTCCTGCAAGAAG	1.8854	0.997205
	A_23_P106844	MT2A	NM_005953	ref|Homo sapiens metallothionein 2A (MT2A), mRNA [NM_005953]	CAACCCTGACCGTGACCGTTTGCTATATTCCTTTTTCTATGAAATAATGTGAATGATAAT	1.62852	0.996349
	A_23_P17663	MX1	NM_002462	ref|Homo sapiens myxovirus (influenza virus) resistance 1, interferon-inducible protein p78 (mouse) (MX1), transcript variant 2, mRNA [NM_002462]	CAGCTTATTTCCTCATTTTTATAATGTCCCTTCACAAACCCAGTGTTTTAGGAGCATGAG	2.73638	0.997596
	A_23_P6263	MX2	NM_002463	ref|Homo sapiens myxovirus (influenza virus) resistance 2 (mouse) (MX2), mRNA [NM_002463]	TCTGGGTCAAATTCTTCTTTTGTATGTCCAGTCTCCTGCACAGCACCTGCAGCATTGTAA	1.61009	0.996848
	A_33_P3334773	MYOD1	NM_002478	ref|Homo sapiens myogenic differentiation 1 (MYOD1), mRNA [NM_002478]	TATTTATCTCTGAGGCATGGTGTGTGGTGCTACAGGGAATTTGTACGTTTATACCGCAGG	2.36285	0.997565
	A_19_P00321332	NEAT1	NR_028272	ref|Homo sapiens nuclear paraspeckle assembly transcript 1 (non-protein coding) (NEAT1), long non-coding RNA [NR_028272]	GTACTGGTATGTTGCTCTGTATGGTAAGAACTAATTCTGTTACGTCATGTACATAATTAC	0.585538	0.00357077
	A_23_P206661	NQO1	NM_000903	ref|Homo sapiens NAD(P)H dehydrogenase, quinone 1 (NQO1), transcript variant 1, mRNA [NM_000903]	GTTTATATACAGTACACAGATACCTTGAAAGGAAGAGCTAATAAATCTCTTCTTTGCTGC	1.50318	0.996458
	A_23_P64828	OAS1	NM_002534	ref|Homo sapiens 2'-5'-oligoadenylate synthetase 1, 40/46kDa (OAS1), transcript variant 2, mRNA [NM_002534]	CTCTGCATCTACTGGACAAAGTATTATGACTTTAAAAACCCCATTATTGAAAAGTACCTG	2.44932	0.997546
	A_33_P3225522	OAS2	NM_001032731	ref|Homo sapiens 2'-5'-oligoadenylate synthetase 2, 69/71kDa (OAS2), transcript variant 3, mRNA [NM_001032731]	TTCTGAGGATGCCCTACCCTGTAACAAAGTCGTTTCTAATAAATTTGCTTCTTTCACCAT	2.01467	0.997396
	A_23_P139786	OASL	NM_003733	ref|Homo sapiens 2'-5'-oligoadenylate synthetase-like (OASL), transcript variant 1, mRNA [NM_003733]	GTTTCCAGCCAGTTAGTTTTCTCTGGGAGACTTCTCTGTACATTTCTGCCATGTACTCCA	1.74296	0.996959
	A_33_P3246523	OR2T1	NM_030904	ref|Homo sapiens olfactory receptor, family 2, subfamily T, member 1 (OR2T1), mRNA [NM_030904]	CTGAAGAGGGCCTTGGGGAGGTTCAAGGGTCCTCAAAGGGTGTCAGGAGGTGTCTTTTGA	0.658798	0.00810427
	A_23_P97283	PAQR6	NM_024897	ref|Homo sapiens progestin and adipoQ receptor family member VI (PAQR6), transcript variant 1, mRNA [NM_024897]	TGAGTCTGTCCTGGTCATAACTGTGTGCTCAAGGTGTCCAGGCTTTTGGGGGTGGGCCTA	0.611939	0.00428453
	A_24_P403244	PILRB	NM_178238	ref|Homo sapiens paired immunoglobin-like type 2 receptor beta (PILRB), mRNA [NM_178238]	GCAAAGGGCACTCAGAATCATGGCACCTAAGTCTGGACACTGCCATCAGGGTTGCATTGG	0.64205	0.00414871
	A_23_P388150	PLA2G12B	NM_032562	ref|Homo sapiens phospholipase A2, group XIIB (PLA2G12B), mRNA [NM_032562]	CATCTGTGCAGAGGAGGAGAAGGAAGAGTTATGAGGAAGAAGTGATTCCTTCCTGGTTTT	0.614424	0.0044514
	A_24_P941322	QKI	NM_006775	ref|Homo sapiens QKI, KH domain containing, RNA binding (QKI), transcript variant 1, mRNA [NM_006775]	TTACAAGTTTATAATGTATTTTTCTATCTTGTTTTATATGTATGTTATATAACATTCAAA	1.96076	0.99697
	A_24_P28722	RSAD2	NM_080657	ref|Homo sapiens radical S-adenosyl methionine domain containing 2 (RSAD2), mRNA [NM_080657]	ACTCTGAGTCAGTTGAAATAGGGTACCATCTAGGTCAGTTTAAGAAGAGTCAGCTCAGAG	2.17874	0.997439
	A_23_P166797	RTP4	NM_022147	ref|Homo sapiens receptor (chemosensory) transporter protein 4 (RTP4), mRNA [NM_022147]	CAAGCAGGATCAAGTTTGTAGAATAAACACTGGTTTCCTAGCCATCCTCTGAAAACAGTA	1.5386	0.995265
	A_24_P175187	SAMD9	NM_017654	ref|Homo sapiens sterile alpha motif domain containing 9 (SAMD9), transcript variant 1, mRNA [NM_017654]	CAACCAGCGATACGTAATCAAAATGTAATTTTCCCCTAATAAAATTATGGATATGGGCAG	1.51547	0.995878
	A_24_P3804	SAPCD1	NM_001039651	ref|Homo sapiens suppressor APC domain containing 1 (SAPCD1), mRNA [NM_001039651]	AAATGGCTCCAGGTAGTGAGTCAATGAAGTTCAGACATGTTGGTGTAAAGTTTCTCCTCT	0.599592	0.00421919
	A_23_P35564	SEC31B	NM_015490	ref|Homo sapiens SEC31 homolog B (S. cerevisiae) (SEC31B), mRNA [NM_015490]	TTTGCATTTGTGGCACTGTCTTTGATGCAGTGATGTACTTAATGGTGCAATAAAGCTGCT	0.616744	0.00524161
	A_23_P118571	SOST	NM_025237	ref|Homo sapiens sclerostin (SOST), mRNA [NM_025237]	ATTCAGTGCCAAGGTCACTTCCAGAATTCAGAGTTGTGATGCTCTCTTCTGACAGCCAAA	2.24617	0.997495
	A_23_P101084	SPATA22	NM_032598	ref|Homo sapiens spermatogenesis associated 22 (SPATA22), transcript variant 2, mRNA [NM_032598]	TTCAGCTGTTACACCTGGCCCATATTATTCGAAGACTTTTCTTATGAGGGATGGGAAAAA	0.632624	0.008516
	A_32_P223210	SSMEM1	NM_145268	ref|Homo sapiens serine-rich single-pass membrane protein 1 (SSMEM1), mRNA [NM_145268]	ATTCCCGACAGAAGCCTTCAGTAACACCGCCAATGAAAAGAGACAGTCAAGAGGAAAGTT	0.629216	0.00394479
	A_33_P3315564	SULT1C3	NM_001008743	ref|Homo sapiens sulfotransferase family, cytosolic, 1C, member 3 (SULT1C3), mRNA [NM_001008743]	AAATGAAGAATTTGACAAGGACTACCAGAAGAAGATGGCAGGAAGCACCCTAACCTTCCG	0.63004	0.00418672
	A_33_P3398143	THC2546843	THC2546843	tc|Q59H50_HUMAN (Q59H50) Integrin beta chain, beta 2 variant (Fragment), partial (11%) [THC2546843]	TTTTTCCCTCCCCTTTCTGGAGGTTTTCAGCTCCTCTGAAATAAACACCTTTCAGTGAGA	1.59787	0.99651
	A_23_P369899	TMEM158	NM_015444	ref|Homo sapiens transmembrane protein 158 (gene/pseudogene) (TMEM158), mRNA [NM_015444]	AAATTGCTATTGCTGTAGTAAGAGAAGCTCTTTGTATCTGAACATAGTTGTATTTGAAAT	1.66185	0.995545
	A_24_P197964	TRIM14	NM_014788	ref|Homo sapiens tripartite motif containing 14 (TRIM14), transcript variant 1, mRNA [NM_014788]	AAATTGCTTGCAGATATTTTTAAATGACAGCAATTTTCTAATATTTGGTTTAATAAAATG	2.02826	0.995958
	A_21_P0000515	VTRNA1-3	NR_026705	ref|Homo sapiens vault RNA 1-3 (VTRNA1-3), vault RNA [NR_026705]	TTAGCTCAGCGGTTACTTCGCGTGTCATCAAACCACCTCTCTGGGTTGTTCGAGACCCGC	1.54865	0.994972
	A_23_P411833	WDR90	NM_145294	ref|Homo sapiens WD repeat domain 90 (WDR90), mRNA [NM_145294]	AGCAAGCTGTTGTAAATTTGGCGCCCTGTGAATACTTTCATACCTGTTGCCCTTTTGCCT	0.590199	0.00377213
	A_32_P216520	WIF1	NM_007191	ref|Homo sapiens WNT inhibitory factor 1 (WIF1), mRNA [NM_007191]	AAATTGGGCAAAAATGCGTAAGTCACAAGAATTTGGATGGTGCAGTTAATGTTGAAGTTA	1.79715	0.997162
	A_21_P0006538	XIST	NR_001564	ref|Homo sapiens X inactive specific transcript (non-protein coding) (XIST), long non-coding RNA [NR_001564]	ATTAGACAAGAAATACACAGATGTGCCAGACTTCTGAGAAGCACCTGCCAGCAACAGCTT	0.642036	0.00508797
	A_21_P0001708	XLOC_000495	TCONS_00002202	linc|BROAD Institute lincRNA (XLOC_000495), lincRNA [TCONS_00002202]	TTGTTATTTACACTAAAGGAAGGAGGAGAGAGAGAGATTTTATAAAAGGCATGATCCATG	1.70538	0.995471
	A_21_P0004750	XLOC_005737	TCONS_00011496	linc|BROAD Institute lincRNA (XLOC_005737), lincRNA [TCONS_00011496]	GAGAGAGAGAGATGCAGTGAGATGTTAATTGGTGAATAATCTAGGTAGAGTATTTATTGT	1.8926	0.997204
	A_21_P0005874	XLOC_007164	TCONS_00015108	linc|BROAD Institute lincRNA (XLOC_007164), lincRNA [TCONS_00015108]	ATAAGCTGGAACACTAATGTGGCAATGACCAAGTTTTAGCCGTAGAGATGAGGCCAACAC	0.603948	0.00431895
	A_21_P0006124	XLOC_007278	TCONS_00015916	linc|BROAD Institute lincRNA (XLOC_007278), lincRNA [TCONS_00015916]	TTGATCAGCACATTCAACTGGTGCAATACAGGGATGGAAAGGAAGGCAAGAAATGGAGGT	0.663313	0.00591219
	A_21_P0007070	XLOC_008559	TCONS_00018783	linc|BROAD Institute lincRNA (XLOC_008559), lincRNA [TCONS_00018783]	CATGTGTGTGCATGTGAGAGAGAGAGAGAAATAGGTTTTAATCCTTTGTTCTTTTCTTAT	2.11044	0.99749
	A_21_P0007524	XLOC_009659	TCONS_00020330	linc|BROAD Institute lincRNA (XLOC_009659), lincRNA [TCONS_00020330]	AGCTTCCATTATAATTGTTGCTCCTTTGAAAGTAAACTTTGCTTCTCTTCCTACCTGTAA	1.53572	0.994866
	A_21_P0007854	XLOC_009911	TCONS_00021223	linc|BROAD Institute lincRNA (XLOC_009911), lincRNA [TCONS_00021223]	AAGTGAATCTGGAGCTTAGATGGAGAGAGAAGAGAGAGATTAATTGAGGCCCCAGGTACT	1.67991	0.996271
	A_21_P0008384	XLOC_010923	TCONS_00022623	linc|BROAD Institute lincRNA (XLOC_010923), lincRNA [TCONS_00022623]	ATTGATTTCATAAACTGCAAGGGGACAAAAAGAGGTTAAGAGCTCAGCCACTGGTCGGAG	0.640518	0.00467798
	A_21_P0008980	XLOC_011804	TCONS_00024485	linc|BROAD Institute lincRNA (XLOC_011804), lincRNA [TCONS_00024485]	TCTGTGGCAGGCAGAGGTGGGTTATCCAGGAGAAAGGAAGGAAGCAAGGCTTTTGGGACT	0.602957	0.00356362
	A_21_P0013827	XLOC_014512	TCONS_l2_00030573	linc|BROAD Institute lincRNA (XLOC_014512), lincRNA [TCONS_l2_00030573]	CATGGATGTTCTAGTTTTCAGTAGCTCAAACAACTGGTTTTGCTAAAGTTCATTACACAA	1.51325	0.995248
	A_23_P371011	ZNF227	NM_182490	ref|Homo sapiens zinc finger protein 227 (ZNF227), mRNA [NM_182490]	GTCCATACTGGTAAAAAGCTTTAGAAATGAGAAATGTGTTACCAACTTTTGTCTGAATGC	1.76148	0.996732
	A_23_P381577	ZNF25	NM_145011	ref|Homo sapiens zinc finger protein 25 (ZNF25), mRNA [NM_145011]	TTCTGTTACTTAGAGCTGAAAATAAAAGCAATGTAGAGTTACGCTTTTATAAGTATTTCA	1.67617	0.995256
	A_23_P170978	ZNF692	NM_017865	ref|Homo sapiens zinc finger protein 692 (ZNF692), transcript variant 2, mRNA [NM_017865]	TGGCTTTGGGAAGCCAGACTCCAGGGACTGAAAAGGAGCAACAAGGAGAGGGTCTGCTTG	0.668758	0.00553207
